# Supplementary material for: Poly(etheretherketone)/Poly(ethersulfone) Blends with Phenolphthalein: Miscibility, Thermomechanical Properties, Crystallization and Morphology
Source: Polymers (Basel). 2021 May 1;13(9):1466. doi: 10.3390/polym13091466 (PMC8124672; doi:10.3390/polym13091466)
Supplement: Supplementary file 1 [file polymers-13-01466-s001.zip]

Archive with 1 entries (1 files):
- polymers-1197301-supplementary.pdf
